# Supplementary material for: Emerging Biomarkers in Thyroid Practice and Research
Source: Cancers (Basel). 2021 Dec 31;14(1):204. doi: 10.3390/cancers14010204 (PMC8744846; doi:10.3390/cancers14010204)
Supplement: Supplementary file 1 [file cancers-14-00204-s001.zip]

Archive with 1 entries (1 files):
- cancers-1516564-supplementary.pdf
